# Supplementary material for: pncCCND1_B Engages an Inhibitory Protein Network to Downregulate CCND1 Expression upon DNA Damage
Source: Cancers (Basel). 2022 Mar 17;14(6):1537. doi: 10.3390/cancers14061537 (PMC8946712; doi:10.3390/cancers14061537)
Supplement: Supplementary file 1 [file cancers-14-01537-s001.zip]

Archive with 1 entries (1 files):
- cancers-1616006-supplementary.pdf
